# Supplementary material for: Comprehensive Comparison of Multiple-Detector Computed Tomography and Dynamic Magnetic Resonance Imaging in the Diagnosis of Hepatocellular Carcinoma with Varying Degrees of Fibrosis
Source: PLoS One. 2016 Nov 9;11(11):e0166157. doi: 10.1371/journal.pone.0166157 (PMC5102357; doi:10.1371/journal.pone.0166157)
Supplement: S1 Dataset — Data Availability Statement: The authors uploaded minimal data of liver tumors post operation patients receiving liver CT or dynamic liver MRI in their program as supporting information named “S1 Dataset”. Detailed data about the study cohort is improper to provide online according to the privacy policy of Kaohsiung Chang Gung Memorial Hospital Ethics Committee. Readers who are interested in the study or who want to understand the authors' detailed data can contact them via the e-mail (Prof. Hu's e-mail address: dr.hu@msa.hinet.net). (XLS) [file pone.0166157.s001.xls]

## Sheet: aa
chart	PATHO	HCC	BxLC	BxLC111	eGFR	renalfunction	eraEnhanCT	EarlyEnhanceMRI	earlywashCT	EarlyWashMRI	MRIdo	MRId	MRIresu	MRI統計	triCTDo	CTdo	triCTRESU	CT統計	FIBROSIS	fibrosis1	fibroADVANC	size09	big05	afp2	AFP超200	ＡＦＰ判斷	符aas2005	符2010單一	符aas2010	Gender	age	hepatitis	hepa	PREop	filter_$
92301759	HCC	1	Y	1	93	0					N	0			Y	1	Y	1	4	4	1	15.5	1	13	０	４	1	1	1	1	42	B	1		1
92058323	HCC	1	N	0	99	0					N	0			Y	1	Y	1	2	2	0	6	1	650	１	１	1	1	1	1	63	C	2		1
60509840	CHOLANGIOCARCINOMA	0	Y	1	68	1					N	0			Y	1	Y	2	4	4	1	3.1	1	12	０	３	2	2	2	1	53	C	2		0
60507000	CHOLANGIOCARCINOMA	0	N	0	98	0					Y	1	N	3	N	0					2	9.5	1	3	０	３	5	3	5	0	78	N	0		0
60506970	FNH	0	N	0	142	0					N	0			Y	1	Y	2			2	14.5	1	0	０	３	1	1	1	0	17	N	0		0
60505422	HCC	1	N	0	110	0					N	0			Y	1	Y	1	1	1	0	3.5	1	1572	１	１	1	1	1	1	53	B	1		1
60504589	HCC	1	Y	1	87	1					N	0			Y	1	Y	1	4	4	1	3.7	1	1866	１	１	1	1	1	0	60	B	1		1
60504485	HYPERPLASIA	0	N	0	104	0					N	0			Y	1	Y	2			2	5.5	1	10	０	３	2	2	2	1	35	N	0		0
60503928	HCC	1	N	0	103	0					N	0			Y	1	Y	1	0	0	0	10.5	1	28181	１	１	1	1	1	1	41	B+C	3		1
60503757	HCC	1	N	0	61	1					N	0			Y	1	Y	1	1	1	0	13	1	5	０	４	1	1	1	1	57	B	1		1
60503704	HCC	1	N	0	94	0					N	0			Y	1	Y	1	3	3	1	2.8	1	3	０	４	1	1	1	1	58	B	1		1
60503566	HCC+CHOLANGIOCARCINOMA	1	Y	1	88	1					Y	1	Y	1	N	0			4	4	1	4.3	1	19	０	４	1	1	1	1	59	C	2		1
60503525	HCC	1	Y	1	55	2					Y	1	N	4	Y	1	Y	1	4	4	1	1.6	0	7	０	４	4	1	1	1	66	C	2		1
60503084	HCC	1	N	0	109	0					N	0			Y	1	Y	1	1	1	0	3	1	4379	１	１	1	1	1	1	38	B	1		1
60502739	HCC	1	Y	1	68	1					N	0			Y	1	Y	1	4	4	1	2	0	115	０	４	5	1	1	0	65	C	2		1
60500150	HCC	1	N	0	58	2					N	0			Y	1	Y	1	0	0	0	20	1	25169	１	１	1	1	1	1	67	B	1		1
60499458	HCC	1	N	0	114	0					N	0			Y	1	Y	1	2	2	0	4.5	1	18	０	４	1	1	1	1	49	B	1		1
60499285	HCC	1	N	0	72	1					N	0			Y	1	Y	1			2	15	1	9	０	４	1	1	1	1	52	N	0		1
60496318	HCC	1	N	0	56	2					N	0			Y	1	Y	1	1	1	0	7.1	1	7	０	４	1	1	1	1	59	B	1		1
60495940	HCC	1	N	0	102	0					N	0			Y	1	Y	1	3	3	1	12	1	303145	１	１	1	1	1	1	38	B	1		1
60494595	HCC	1	N	0	164	0					N	0			Y	1	Y	1	0	0	0	15	1	561	１	１	1	1	1	1	50	B	1		1
60494123	HCC	1	N	0	51	2					N	0			Y	1	Y	1	0	0	0	9.5	1	17	０	４	1	1	1	1	72	C	2		1
60493789	HCC	1	N	0	95	0					N	0			Y	1	Y	1			2	3	1	8	０	４	1	1	1	1	51	N	0		1
60492556	HCC	1	Y	1	109	0					Y	1	N	4	N	0			4	4	1	3.2	1	16	０	４	5	4	5	1	49	B	1		1
60492474	HYPERPLASIA	0	N	0	492	0					N	0			Y	1	N	3			2	6.5	1	0	０	３	5	3	5	1	3	N	0		0
60490720	HCC	1	N	0	99	0					N	0			Y	1	Y	1	3	3	1	13	1	18	０	４	1	1	1	1	50	B	1		1
60489710	HCC	1	Y	1	130	0					N	0			Y	1	Y	1	4	4	1	5	1	11	０	４	1	1	1	0	52	B	1		1
60487300	HCC	1	N	0	136	0					N	0			Y	1	Y	1	2	2	0	10.5	1	26874	１	１	1	1	1	1	74	C	2		1
60487041	HCC	1	Y	1	111	0					N	0			Y	1	Y	1	4	4	1	3	1	8	０	４	1	1	1	0	63	C	2		1
60487005	HCC	1	Y	1	74	1					N	0			Y	1	Y	1	4	4	1	7	1	0	０	４	1	1	1	1	56	C	2		1
60484004	HCC	1	Y	1	70	1					N	0			Y	1	Y	1	4	4	1	3.6	1	11	０	４	1	1	1	1	76	C	2		1
60483789	HCC	1	Y	1	130	0					N	0			Y	1	Y	1	4	4	1	19.3	1	116	０	４	1	1	1	1	53	B	1		1
60483205	HEMANGIOMA	0	N	0	79	1					N	0			Y	1	N	3			2	6.5	1	0	０	３	5	3	5	0	54	N	0		0
60482423	HCC	1	N	0	118	0					N	0			Y	1	Y	1	2	2	0	10	1	88	０	４	1	1	1	1	48	B	1		1
60478234	HCC	1	N	0	98	0					N	0			Y	1	Y	1	2	2	0	9	1	138698	１	１	1	1	1	1	44	B	1		1
60475364	HCC	1	Y	1	166	0					N	0			Y	1	Y	1	4	4	1	3.5	1	4	０	４	1	1	1	0	71	B	1		1
60474313	HCC	1	N	0	89	1					N	0			Y	1	Y	1			2	12	1	49	０	４	1	1	1	1	67	N	0		1
60474058	HCC	1	N	0	142	0					Y	1	Y	1	N	0			3	3	1	2.9	1	7713	１	１	1	1	1	1	50	B	1		1
60474007	HEMANGIOMA	0	N	0	124	0					N	0			Y	1	N	3	0	0	0	5	1	7	０	３	5	3	5	1	47	B	1	HEMANGIOMA	0
60472360	HCC	1	N	0	114	0					N	0			Y	1	Y	1	1	1	0	5.5	1	42	０	４	1	1	1	1	74	B	1		1
60471924	HCC	1	N	0	93	0					N	0			Y	1	Y	1	1	1	0	12	1	56536	１	１	1	1	1	1	50	B	1	HCC	1
60470708	HCC	1	N	0	79	1					N	0			Y	1	Y	1	2	2	0	2.4	1	4	０	４	1	1	1	1	52	B	1		1
60467060	HCC	1	Y	1	43	2					N	0			Y	1	Y	1	4	4	1	2.5	1	14	０	４	1	1	1	1	59	B	1		1
60467028	HCC	1	N	0	98	0					N	0			Y	1	Y	1	2	2	0	8.8	1	1494	１	１	1	1	1	1	37	B	1	HCC	1
60466190	HCC	1	N	0	109	0					N	0			Y	1	Y	1	2	2	0	3	1	0	０	４	1	1	1	1	58	B	1		1
60465131	HCC	1	Y	1	108	0					Y	1	Y	1	Y	1	Y	1	4	4	1	4	1	12906	１	１	1	1	1	1	31	B	1		1
60464460	hemangioma	0	Y	1	93	0					Y	1	N	3	N	0			4	4	1	1.5	0	2.9	０	３	3	3	5	1	51	B	1	NOhcc	0
60461391	HCC	1	Y	1	93	0					N	0			Y	1	Y	1	4	4	1	5.5	1	8.46	０	４	1	1	1	1	47	B	1	HCC	1
60461213	CHOLANGIOCARCIMA	0	N	0	106	0					Y	1	N	3	Y	1	N	3			2	8.5	1	4	０	３	3	3	3	1	74	N	0	CHOLANGO	0
60460477	HCC	1	Y	1	170	0					N	0			Y	1	Y	1	4	4	1	6.2	1	114	０	４	1	1	1	1	52	B	1	HCC	1
60454864	HCC	1	Y	1	99	0					N	0			Y	1	Y	1	4	4	1	5	1	19	０	４	1	1	1	0	75	C	2	HCC	1
60454418	HCC	1	Y	1	78	1					N	0			Y	1	Y	1	4	4	1	1.9	0	348	１	１	5	1	1	1	49	B	1		1
60454198	HCC	1	Y	1	70	1					N	0			Y	1	Y	1	4	4	1	3.5	1	0	０	４	1	1	1	1	63	B	1	HCC	1
60453343	HCC	1	N	0	40	2					N	0			Y	1	Y	1	3	3	1	2.5	1	4	０	４	1	1	1	0	67	C	2	HCC	1
60453304	HCC	1	Y	1	53	2					N	0			Y	1	N	4	4	4	1	2.5	1	9	０	４	5	4	5	0	60	B	1	HCC	1
60452525	HCC	1	Y	1	80	1					N	0			Y	1	Y	1	4	4	1	10	1	321	１	１	1	1	1	1	48	B	1	HCC	1
60452474	HCC	1	Y	1	91	0					N	0			Y	1	Y	1	4	4	1	3.6	1	9	０	４	1	1	1	1	52	B	1	HCC	1
60448151	HCC	1	Y	1	77	1					N	0			Y	1	Y	1	4	4	1	1.8	0	45	０	４	5	1	1	1	52	B	1	HCC	1
60448068	MYOFIBROBLASTOMA	0	N	0	214	0					N	0			Y	1	N	3			2	6.5	1	0	０	３	5	2	5	1	59	N	0	NOhcc	0
60448045	HCC	1	Y	1	97	0					N	0			Y	1	N	4	4	4	1	2.1	1	17	０	４	5	4	5	1	62	B	1		1
60446688	HCC	1	N	0	75	1					N	0			Y	1	Y	1	0	0	0	16	1	1414	１	１	1	1	1	1	36	B	1	HCC	1
60443940	HCC	1	Y	1	112	0					N	0			Y	1	Y	1	4	4	1	6	1	17337	１	１	1	1	1	1	53	B	1	HCC	1
60443659	HCC	1	Y	1	58	2					Y	1	Y	1	Y	1	Y	1	4	4	1	1.6	0	10	０	４	1	1	1	1	52	B	1	HCC	1
60442638	HCC	1	Y	1	80	1					N	0			Y	1	Y	1	4	4	1	12	1	282	１	１	1	1	1	1	69	C	2	HCC	1
60441923	HCC	1	Y	1	34	2					N	0			Y	1	Y	1	4	4	1	2.7	1	294	１	１	1	1	1	1	54	B	1	HCC	1
60441429	HCC	1	N	0	45	2					N	0			Y	1	Y	1	0	0	0	2.5	1	2	０	４	1	1	1	1	75	C	2	HCC	1
60440955	hemangioma	0	N	0	76	1					N	0			Y	1	N	3			2	9	1	3.4	０	３	5	3	5	0	57	N	0	HEMANGIO	0
60437113	ANGIOSARCOMA	0	N	0	113	0					N	0			Y	1	N	3			2	14	1	3	０	３	5	3	5	1	46	N	0	NONhcc	0
60436893	HCC	1	N	0	66	1					N	0			Y	1	Y	1			2	3.2	1	0	０	４	1	1	1	1	75	B	1	HCC	1
60436451	HCC	1	Y	1	64	1					N	0			Y	1	Y	1			2	2	0	6	０	４	5	1	1	1	63	B	1	HCC	1
60434577	HCC	1	N	0	120	0					N	0			Y	1	Y	1			2	2.2	1	5	０	４	1	1	1	1	38	N	0	HCC	1
60434448	HEMANGIOMA	0	Y	1	52	2					Y	1	N	3	N	0					2	3	1	9	０	３	5	3	5	1	68	N	0	NONhcc	0
60433482	HCC	1	N	0	80	1					N	0			Y	1	Y	1			2	5.3	1	14	０	４	1	1	1	1	61	C	2	HCC	1
60428518	HCC	1	N	0	94	0					N	0			Y	1	Y	1	1	1	0	12	1	20528	１	１	1	1	1	1	64	C	2	HCC	1
60427757	HCC	1	N	0	95	0					Y	1	Y	1	N	0			2	2	0	4.5	1	6	０	４	1	1	1	0	76	B	1		1
60427505	HCC	1	Y	1	93	0					N	0			Y	1	Y	1	4	4	1	15	1	2738	１	１	1	1	1	1	54	B	1	HCC	1
60427352	HCC	1	Y	1	87	1					Y	1	Y	1	N	0			4	4	1	3	1	22	０	４	1	1	1	1	56	B	1		1
60425490	HCC	1	N	0	87	1					N	0			Y	1	Y	1	2	2	0	12	1	6	０	４	1	1	1	1	57	B	1		1
60424891	HCC	1	Y	1	142	0					N	0			Y	1	Y	1	4	4	1	4	1	9	０	４	1	1	1	1	61	B	1	HCC	1
60424262	HCC	1	N	0	45	2					N	0			Y	1	Y	1	1	1	0	3.3	1	7	０	４	1	1	1	1	58	B	1		1
60423598	HCC	1	Y	1	113	0					Y	1	Y	1	N	0			4	4	1	2	0	18	０	４	5	1	1	1	60	B	1		1
60421000	HCC	1	Y	1	45	2					Y	1	Y	1	Y	1	Y	1	4	4	1	2.5	1	23	０	４	1	1	1	1	58	C	2	HCC	1
60420710	SUQAMOUS CELL CARCINOMA	0	N	0	63	1					N	0			Y	1	N	3			2	4.5	1	0	０	３	5	3	5	1	55	N	0		0
60420612	HCC	1	N	0	80	1					N	0			Y	1	Y	1	1	1	0	10.5	1	9	０	４	1	1	1	1	70	C	2	HCC	1
60419688	CHOLANGIOCARCINOMA	0	N	0	175	0					Y	1	N	3	Y	1	N	3			2	2	0	5	０	３	3	3	3	1	58	C	2	CHOLANGIOCARCINOMA	0
60418974	HCC	1	Y	1	79	1					N	0			Y	1	Y	1	4	4	1	2.5	1	8	０	４	1	1	1	0	62	B	1	HCC	1
60416970	HEMANGIOMA	0	N	0	85	1					N	0			Y	1	N	3			2	7.5	1	0	０	３	5	3	5	0	32	B	1	HEMANGIOMA	0
60414663	HCC	1	N	0	93	0					N	0			Y	1	Y	1	1	1	0	8	1	95908	１	１	1	1	1	1	41	B	1		1
60410631	HCC	1	N	0	92	0					N	0			Y	1	Y	1	2	2	0	2	0	5	０	４	5	1	1	0	42	N	0		1
60408142	HCC	1	Y	1	73	1					N	0			Y	1	Y	1	4	4	1	2.5	1	6	０	４	1	1	1	1	72	C	2		1
60406375	HCC	1	Y	1	88	1					N	0			Y	1	Y	1	4	4	1	6.5	1	7152	１	１	1	1	1	1	60	B	1	HCC	1
60405642	HCC	1	Y	1	70	1					Y	1	Y	1	N	0			4	4	1	2.7	1	28	０	４	1	1	1	1	52	B+C	3		1
60405459	CHOLANGIOCARCINOMA	0	N	0	84	1					N	0			Y	1	N	3			2	10	1	7	０	３	5	3	5	0	63	N	0	NONhcc	0
60405177	HCC	1	N	0	66	1					N	0			Y	1	N	4	1	1	0	4.5	1	7	０	４	5	4	5	1	70	N	0		1
60404990	HCC	1	N	0	65	1					N	0			Y	1	N	4	0	0	0	6	1	316	１	１	1	4	5	1	47	B	1		1
60404921	HCC	1	Y	1	71	1					Y	1	Y	1	N	0			4	4	1	1.6	0	13	０	４	5	1	1	1	47	N	0		1
60404661	HCC	1	Y	1	71	1					N	0			Y	1	Y	1	4	4	1	3	1	109	０	４	1	1	1	1	50	N	0	HCC	1
60404518	HCC	1	N	0	84	1					N	0			Y	1	Y	1	2	2	0	3	1	394	１	１	1	1	1	1	59	C	2	HCC	1
60404423	HCC	1	N	0	55	2					N	0			Y	1	Y	1	1	1	0	2.6	1	2	０	４	1	1	1	1	68	C	2	HCC	1
